# Supplementary material for: High-Throughput Isolation and Mapping of C. elegans Mutants Susceptible to Pathogen Infection
Source: PLoS One. 2008 Aug 6;3(8):e2882. doi: 10.1371/journal.pone.0002882 (PMC2478710; doi:10.1371/journal.pone.0002882)
Supplement: Tables S1 — Primer sequences, genetic location, and physical clone position of SNPs used for Amplifluor®. All primer sequences are given 5′-3′. Interpolated genetic positions were obtained from Wormbase release WS187. (0.02 MB XLS) [file pone.0002882.s002.xls]

## Sheet: Sheet1
Table S1. Universal primers for Amplifluor® genotyping in C. elegans
Genetic	Clone:	Tail*	Allele-specific primer sequences* (5'-3')	Reverse primer sequence (5'-3')
Location	Position
I,-15	Y92H12A:	[G]-	GAATGTTCTACAACACGTTCGAATC	GTGAAGTAGGTGAGCAGGTTT
	28829	[R]-	ACAGAATGTTCTACAACACGTTCGAATA
I,2	T23G11:	[G]-	GGCGAACAAATACTTCAAGTTGAGGT	GTAGTTGTCGATGGAGCAGTT
	9064	[R]-	GCGAACAAATACTTCAAGTTGAGGC
I,5	T22A3:	[R]-	CAGCAAGAGGTGATGCTATCAAC	GAACAGCTACGTCAAGGGAAA
	35125	[G]-	TATCCAGCAAGAGGTGATGCTATCAAT
I,17	Y26D4A:	[G]-	GGTTTCGTTGAAATCGTGCGGA	ACGTGGTATCAGACTGTCTCAA
	7397	[R]-	GTTTCGTTGAAATCGTGCGGG
II,-15	F58E1:	[R]-	GAAGTCAGGGCGTTCTAGGT	TGCGTCTCTTCAACCGTCTT
	13123	[G]-	GAGAAGTCAGGGCGTTCTAGGAT
II,-0.5	C27H5:	[R]-	CTTGAAGGAGACCGAGACAAAC	AACAGCAGGAATTGGAAATGGT
	7212	[G]-	ACTTGAAGGAGACCGAGACAAAT
II,2	F52H3:	[R]-	TGATTGGGCGTCGGTTGGGG	GTAGAAGAAGTTGCCGTAGCTT
	4495	[G]-	ATTGGGCGTCGGTTGGGG
II,14	Y38F1A:	[G]-	GCTTCTTGATTTACGATGACGAGC	CGCAACAAAAGGCACAACAT
	41752	[R]-	CGCTTCTTGATTTACGATGACGAGT
III,-23	Y92C3A:	[R]-	CCCACTATGCGGTAGATGACG	GACGCAGAGTTTCCAACTACAA
	13164	[G]-	TACCCACTATGCGGTAGATGACA
III,-1	K04C2:	[G]-	TCGCTCTGATAGGAGGGAGTC	AGCGGATCGAAGTTGTAAAAGTT
	3232	[R]-	CGCTCTGATAGGAGGGAGTT
III,1	C07A9:	[R]-	CATTTTTCCAGCTCCAACTAGAC	CGACTTAAAGGCAAATAGGCAGTT
	26539	[G]-	GCATTTTTCCAGCTCCAACTAGAT
III,18	Y49E10:	[G]-	GACCCGAGGAACAAATTAAGCC	CGAGGCATACCGTAACTCCTTA
	90064	[R]-	GACCCGAGGAACAAATTAAGCT
IV,-19	K03H6:	[G]-	GTAGCAGATTGCACCCCCC	GGGAGCCCAGTAAAAAACGAAA
	22174	[R]-	CGTAGCAGATTGCACCCCCA
IV,2	C31H1:	[R]-	ACCCATTTATTTCCTTATTTTGAATGACG	GACAAGAGACACAGACAAACTGGTA
	4110	[G]-	ACCCATTTATTTCCTTATTTTGAATGACA
IV,5	F01G10:	[R]-	AAGGGACACGCTTGCCCAATA	TTTGCGGAGAGAGAGCACTT
	17732	[G]-	AAGGGACACGCTTGCCCAATT
IV,14	Y105C5A:	[R]-	TTTGGTTCAATGGAGACACTGAGTTT	GGCTGTAGACACCAAGAACAAT
	297113	[G]-	GGTTCAATGGAGACACTGAGTTC
V,-13	C50H11:	[R]-	TGCAATATTCTTTTTGGGAGCTATTGGC	CATCTTTCAACGGCGAGAAGTA
	34190	[G]-	CAATATTCTTTTTGGGAGCTATTGGA
V,0	F44C4:	[G]-	GGTCACTGGACTATCGTCGAAA	ATGCCAAAGCGGTAGGGAAGAA
	3379	[R]-	GTCACTGGACTATCGTCGACA
V,3	T19B10:	[R]-	CCACACAGAGAAAATTAGGTGCAC	GCAAAAGAGCGGCAGGTA
	16767	[G]-	ACCACACAGAGAAAATTAGGTGCAT
V,13	W06D12:	[R]-	TCCCAGCGAAGATAGGATAACAAGAG	GCTTCCCAAGACCACAAAACAA
	30013	[G]-	TCCCAGCGAAGATAGGATAACAAGAT
X,-18	D1005:	[R]-	TGGAACGGAGGGATAGAAGGT	CAGGCGTCCATGTAGAAAGAAA
	9623	[G]-	GTGGAACGGAGGGATAGAAGA
X,-3	K10C2:	[R]-	ATTTGGATGGAATGGTCCCAGC	AGGTCTTATGGCTATGCTCACA
	8278	[G]-	TGATTTGGATGGAATGGTCCCAGT
X,3	T05A10:	[G]-	TCTGTAGCTGAGTGATCGTTGATTC	TGACCGTGTATGTGTTCGTTTT
	24169	[R]-	CTGTAGCTGAGTGATCGTTGATTT
X,20	C26G2:	[R]-	GGAGTAGTGGATGGTGGCAAAT	CGGACCGAACAGATTGTCAAT
	29365	[G]-	GGAGTAGTGGATGGTGGCAAAA
* The underlined nucleotides indicate the SNP. [R] is 5'-gaaggtcggagtcaacggatt; [G] is 5'-gaaggtgaccaagttcatgct
