# Supplementary material for: High-Throughput Isolation and Mapping of C. elegans Mutants Susceptible to Pathogen Infection
Source: PLoS One. 2008 Aug 6;3(8):e2882. doi: 10.1371/journal.pone.0002882 (PMC2478710; doi:10.1371/journal.pone.0002882)
Supplement: Table S2 — Primer sequences, genetic location, physical clone position, and restriction enzymes used for RFLP-SNP analysis. All primers sequences are given 5′-3′. Interpolated genetic positions are from Wormbase release WS187. (0.02 MB XLS) [file pone.0002882.s003.xls]

## Sheet: Sheet1
Table S2. Primers used for RFLP-SNP genotyping
Genetic	Clone:Position	Forward primer sequence (5'-3')	Reverse primer sequence (5'-3')	SNP	Enzyme
Location
I,-18	Y18H1A:19180	AAGCGAACCAATCAGCAG	TCACGCCAAAATTAATGGG	[-/ATA]	DraI
I,-1	B0041:6882	ATGCAGGCATTCGACGAATC	GTCGAAAAAGCGCACAATTC	[A/T]	DraI
I,23	C37A5:17429	CTCATGCATGATTTCGAGGG	AAATCCAACAGGAGCAGGAC	[A/T]	EcoRI
II,-16	T01D1:14052	AAGAGGTGTTCTTCTGCAGC	ACCATCCACGCAGTTCATTC	[T/-]	DraI
II,0	T13C2:22236	CCACACTATTTCCCTCGTG	GAGCAATCAAGAACCGGATC	[G/A]	DraI
II,16	F15D4:22810	TTCCCATTTTCCTCCCAG	TCAAAAACCCAGACACTGG	[T/A]	DraI
III,-23	Y92C3A:13164	GGCATACCATAGTATGCGGTAC	GACTCTTGGGATTCTTGGGAAC	[T/A]	AatII
III-1	F31E3:18070	CATTAGGAAGTGATGCAAGTGG	TGGATTTGAGAGGTGTCCATAG	[C/A]	AvaII
III18	Y111B2A:90787	CTAGGCACCAATCATTACAAGC	TTTGTTGCCCTGATTTACATCC	[G/T]	MseI
IV-19	K03H6:22174	GGATGTAAATCAGGGCAACAAA	TTCAAAGTCTTGATGGCTTCTG	[G/T]	HpaII
IV,1	E03H12:15628	CCAAACAACCTACAGAAAATGC	AAGATATTCATGCGTCGTAGTG	[A/T]	DraI
IV,15	Y105C5B:221400	GAATTTCAGGTGTTGGAAGG	TGCTCTGAAAAAATTGGCTG	[T/C]	DraI
V,-18	F36H9:7973	CGGAAAATTGCGACTGTC	ATTAGGACTGCTTGGCTTCC	[T/A]	DraI
V,-12	F35F10:29195	TTGCTGATAGGGACTGTTCC	CAAGCAAGTGAGAATCTCGG	[C/T]	AvaII
V,1	VC5:10904	GTGCTAATTCCAGAAATGATCC	TAGTGTTCATAGCATCCCATTG	[A/T]	DraI
V,1.5	F25G6:25139	AATTTCGTCACCCTCTTTGAAC	GCCGATATCTACTTGTGTACCG	[A/T]	DraI
V,5	R11D1:24673	CCAAAAGCAAGTGAATGTGC	ACCACCTCCAGAGCAAATTG	[C/A]	SspI
V,10	F57G8:1834	AGCTGCAACCAACACTGCTC	GGCGGAAAGCAATTTCTATC	[A/T]	DraI
V,17	Y51A2D:92865	CAGGCATATTACATGGGATAGG	CAATCTCACCTCCATTCTGTG	[A/C]	DraI
X,-18	C52B11:34021	AAAGCAGTAAGTAGGCCCTAG	CACCACTATCTACATATGC	[A/T]	MseI
X,-1	F45E1:9628	TTTCTTGACACCTCCGGTAG	CTCACTCTGGTCTTTTTCCG	[A/G]	EcoRI
X,17	R03E1:4694	AATTTTGAAGCGCCGTGG	AAGCTCCACCCAATCAGAG	[G/T]	MseI
